# Supplementary material for: The Solanum demissumR8 late blight resistance gene is an Sw-5 homologue that has been deployed worldwide in late blight resistant varieties
Source: Theor Appl Genet. 2016 Jun 17;129:1785–96. doi: 10.1007/s00122-016-2740-0 (PMC4983296; doi:10.1007/s00122-016-2740-0)
Supplement: Supplementary file 4 — Table S3. Percentages of identity between R proteins from Solanaceae. (XLSX 10 kb) [file 122_2016_2740_MOESM4_ESM.xlsx]

## Sheet: Sheet1
	NRC1	R1	Sw5-b	Rpi-blb2	Prf1	Rpi-chc1	Rpi-ber	Rpi-vnt1.1	Rpi-blb1	Bs2	Bs4	Gro1.4	R2	R3a	R3b	Rpi-abpt	Tm2^2	R9a	Rpi-mcq1	N
R8	26	22.8	83.3	26.1	23.1	19.9	20.3	24.1	20.8	25.7	15.1	15	24.6	21.1	19.7	24.3	24.3	25.9	24.6	15.4
NRC1		27.1	25	23.7	28.4	21.8	22.1	24.4	22.1	28.6	14.9	16.2	26.1	20.7	20.3	26.4	25.4	26.3	24.9	15.8
R1			22.6	23.6	27.2	19.9	19.5	24.5	20.4	26.6	13.9	14.4	25.3	20.7	19.7	25	25.5	26.3	24.8	14.4
Sw-5				26	22.9	19.5	19.9	24.5	19.5	25.4	15	14.6	23.3	20.8	19.2	23.2	24.9	25.9	24.6	15
Rpi-blb2					22.5	19.3	19.3	21.4	21.1	25	16	16.4	22.9	21.8	20.2	22.7	21.7	22.1	21.5	16.2
Prf1						21.6	21.6	22.7	18.7	27.1	14.8	15.5	23.9	18.7	18.3	23.3	23.6	24.3	22.7	14.3
Rpi-chc1							98.2	19.9	34.7	21.7	15.6	15.5	23.9	29.2	28.7	23.9	21.1	21.6	20.1	15.1
Rpi-ber								19.9	34.6	21.9	15.2	15.6	24	28.8	28.3	24	20.9	21.7	20.1	14.9
Rpi-vnt1.1									23.3	23.2	14.4	14.9	29.9	20.9	20.4	29.1	76.6	78.7	82	14.8
blb1										20.7	16.2	16.1	26	30.8	30.7	26.3	22.2	23.6	22.7	15
Bs2											16.1	15.9	23.8	21.3	19.3	23.6	23.7	23.6	23.1	15.3
Bs4												40.3	15.6	15.8	14.9	15.4	15.4	15.1	15.4	61.1
Gro1.4													15.2	17.1	16.3	14.7	14.7	15	15.3	39.6
R2														24.4	24.2	95.5	28.9	28.9	28.8	15
R3a															72.4	24.2	20.5	22	20.6	16.1
R3b																24	19.9	20.7	20.3	15.2
Rpi-abpt1																	28.3	27.9	28.2	14.9
Tm2^2																		74	79	15.3
R9a																			81.7	14.9
Rpi-mcq1																				15.4
